# Supplementary material for: Dynamic coupling of fast channel gating with slow ATP-turnover underpins protein transport through the Sec translocon
Source: EMBO J. 2023 Dec 15;43(1):1–13. doi: 10.1038/s44318-023-00004-1 (PMC10883268; doi:10.1038/s44318-023-00004-1)
Supplement: Supplementary file 3 — Source Data Fig. 3 [file 44318_2023_4_MOESM3_ESM.zip]

Archive with 2 entries (2 files):
- Fig3B_apo_dwell_scatter_plot.xls
- Fig3A_BIC.xls
