# Supplementary material for: Dynamic coupling of fast channel gating with slow ATP-turnover underpins protein transport through the Sec translocon
Source: EMBO J. 2023 Dec 15;43(1):1–13. doi: 10.1038/s44318-023-00004-1 (PMC10883268; doi:10.1038/s44318-023-00004-1)
Supplement: Supplementary file 3 — Source Data Fig. 3 [file 44318_2023_4_MOESM3_ESM.zip › Fig3B_apo_dwell_scatter_plot.xls]

## Sheet: apo_scatter_plot
dwells_E	dwells_S	class		E_averages = [0.7570337196937338, 0.6711763577048551, 0.37083704970671255, 0.23622229309520013]
0.652174	0.707692	0		S_averages = [0.539370690971987, 0.35666318302792266, 0.6552731823370052, 0.9589106554760626]
0.666667	0.658537	0		E_std = [0.06848777453153979, 0.13568868703959677, 0.10034814917377491, 0.06217937384213712]
0.642857	0.571429	0		S_std = [0.0585986604950261, 0.06001001646108852, 0.09082661723895541, 0.038417165520073356]
0.605263	0.59375	0
0.666667	0.615385	0
0.608108	0.573643	0
0.6	0.625	0
0.8	0.526316	0
0.633803	0.604255	0
0.653061	0.579882	0
0.695652	0.539062	0
0.609195	0.649254	0
0.666667	0.571429	0
0.566667	0.508475	0
0.609756	0.431579	0
0.590909	0.458333	0
0.625	0.45283	0
0.533333	0.555556	0
0.577236	0.502041	0
0.633333	0.454545	0
0.595238	0.518519	0
0.594595	0.587302	0
0.730769	0.541667	0
0.576923	0.577778	0
0.733333	0.681818	0
0.694444	0.590164	0
0.6875	0.421053	0
0.636364	0.733333	0
0.62069	0.591837	0
0.645833	0.666667	0
0.613636	0.519685	0
0.512821	0.534247	0
0.636364	0.526596	0
0.658537	0.518987	0
0.620253	0.51634	0
0.658537	0.569444	0
0.846154	0.553191	0
0.916667	0.48	0
1	0.65	0
0.827586	0.537037	0
0.917927	0.548578	0
0.961538	0.702703	0
0.909091	0.564103	0
0.96	0.510204	0
0.741573	0.609589	0
0.931818	0.488889	0
0.909091	0.533981	0
0.923077	0.573529	0
0.959459	0.532374	0
0.875	0.444444	0
0.883333	0.451128	0
0.894081	0.57424	0
0.915254	0.561905	0
0.853659	0.640625	0
0.96	0.471698	0
0.96	0.581395	0
0.914286	0.4375	0
0.931034	0.47541	0
0.933333	0.454545	0
0.896552	0.439394	0
0.918159	0.475091	0
0.870968	0.466165	0
0.821429	0.57732	0
0.883959	0.494932	0
0.772727	0.485294	0
0.820513	0.516556	0
0.833333	0.505618	0
0.689655	0.517857	0
0.857143	0.520661	0
0.880952	0.525	0
0.837209	0.597222	0
0.983051	0.443609	0
0.875	0.545455	0
0.785714	0.657718	0
0.677419	0.447115	0
0.779221	0.496774	0
0.794872	0.549296	0
0.724138	0.487395	0
0.967742	0.382716	0
0.9	0.461538	0
0.678571	0.56	0
0.675	0.43956	0
0.785714	0.409756	0
0.741935	0.446043	0
0.642857	0.459016	0
0.829457	0.444828	0
0.783784	0.544118	0
0.566038	0.477477	0
0.613636	0.578947	0
0.8	0.540541	0
0.905512	0.456835	0
0.8125	0.410256	0
0.768293	0.42487	0
0.625	0.606061	0
0.77551	0.526882	0
0.634146	0.5	0
0.914286	0.522388	0
0.68	0.515464	0
0.521739	0.560976	0
0.769231	0.52	0
0.592593	0.6	0
0.676113	0.595181	0
0.676471	0.62963	0
0.666667	0.593407	0
0.62069	0.674419	0
0.548387	0.525424	0
0.565217	0.605263	0
0.688889	0.633803	0
0.606557	0.701149	0
0.652778	0.60251	0
0.65	0.666667	0
0.653846	0.530612	0
0.638889	0.6	0
0.814815	0.642857	0
0.666667	0.639344	0
0.634615	0.433333	0
0.666667	0.614754	0
0.642512	0.64486	0
0.764706	0.576271	0
0.752381	0.606936	0
0.755556	0.542169	0
0.634146	0.585714	0
0.769231	0.565217	0
0.711864	0.602041	0
0.632653	0.604938	0
0.6875	0.516129	0
0.73913	0.589744	0
0.872727	0.488889	0
0.783784	0.578125	0
0.756098	0.602941	0
0.728571	0.57377	0
0.703125	0.556522	0
0.580247	0.582734	0
0.763158	0.550725	0
0.685714	0.472973	0
0.806452	0.72093	0
0.724138	0.644444	0
0.6875	0.607595	0
0.608108	0.528571	0
0.716981	0.414062	0
0.661765	0.523077	0
0.634615	0.495238	0
1	0.5	0
0.526316	0.506667	0
0.52381	0.56	0
0.615385	0.565217	0
0.516129	0.54386	0
0.533333	0.495868	0
0.555556	0.6	0
0.645161	0.584906	0
0.666667	0.55102	0
0.633333	0.588235	0
0.564103	0.493671	0
0.530612	0.485149	0
0.653846	0.577778	0
0.538462	0.530612	0
0.606061	0.532258	0
0.628571	0.466667	0
0.585859	0.52381	0
0.612903	0.508197	0
0.533333	0.463918	0
0.633333	0.566038	0
0.75	0.421053	0
0.731707	0.546667	0
0.8	0.655738	0
0.851852	0.710526	0
0.706897	0.637363	0
0.690909	0.5	0
0.77551	0.563218	0
0.703704	0.692308	0
0.653846	0.541667	0
0.613333	0.585938	0
0.818182	0.578947	0
0.758621	0.74359	0
0.589286	0.54902	0
0.586207	0.604167	0
0.777778	0.631579	0
0.671429	0.714286	0
0.636364	0.8	0
0.6	0.673077	0
0.716049	0.637795	0
0.790698	0.697297	0
0.688889	0.661765	0
0.709677	0.696629	0
0.782609	0.589744	0
0.581818	0.662651	0
0.865385	0.504854	0
0.481481	0.509434	0
0.758621	0.517857	0
0.630769	0.59633	0
0.678161	0.55414	0
0.65625	0.533333	0
0.583333	0.571429	0
0.666667	0.613636	0
0.615385	0.575221	0
0.565217	0.589744	0
0.628099	0.562791	0
0.620438	0.561475	0
0.685714	0.673077	0
0.595745	0.546512	0
0.6	0.564516	0
0.740741	0.5	0
0.793103	0.54717	0
0.787879	0.578947	0
0.5625	0.64	0
0.615385	0.509804	0
0.705882	0.5	0
0.530612	0.563218	0
0.520548	0.506944	0
0.55	0.444444	0
0.621622	0.430233	0
0.691057	0.497976	0
0.661017	0.504274	0
0.693878	0.521277	0
0.729167	0.554913	0
0.617021	0.602564	0
0.571429	0.525	0
0.683333	0.550459	0
0.7	0.652174	0
0.566667	0.526316	0
0.622222	0.6	0
0.666667	0.545455	0
0.612903	0.563636	0
0.730159	0.577982	0
0.96875	0.418848	0
0.947368	0.431818	0
0.915129	0.415644	0
0.833333	0.493151	0
0.878049	0.445652	0
0.8	0.515464	0
0.742188	0.518219	0
0.777778	0.473684	0
0.916667	0.424779	0
0.8	0.526316	0
0.714286	0.512739	0
0.95122	0.546667	0
0.886076	0.434066	0
0.794872	0.458824	0
0.847458	0.479675	0
1	0.430464	0
0.878788	0.366667	0
0.9	0.491803	0
0.972222	0.409091	0
0.875	0.533333	0
0.903226	0.449275	0
0.733333	0.461538	0
0.615385	0.666667	0
0.653846	0.577778	0
0.75	0.583333	0
0.814815	0.586957	0
0.631579	0.655172	0
0.638889	0.654545	0
0.714286	0.636364	0
0.657143	0.777778	0
0.708333	0.55814	0
0.740741	0.710526	0
0.677419	0.632653	0
0.666667	0.586957	0
0.8	0.566038	0
0.707317	0.732143	0
0.666667	0.627907	0
0.727273	0.536585	0
0.625	0.540541	0
0.740741	0.627907	0
0.594595	0.536232	0
0.679245	0.6625	0
0.666667	0.571429	0
0.711538	0.65	0
0.545455	0.578947	0
0.64	0.625	0
0.638889	0.765957	0
0.619048	0.688525	0
0.580645	0.632653	0
0.622222	0.642857	0
0.709677	0.673913	0
0.710526	0.716981	0
0.666667	0.633333	0
0.663462	0.722222	0
0.601626	0.643979	0
0.765766	0.660714	0
0.686275	0.566667	0
0.758621	0.725	0
0.604938	0.692308	0
0.634921	0.63	0
0.666667	0.654545	0
0.724138	0.674419	0
0.628571	0.648148	0
0.681159	0.71875	0
0.677419	0.563636	0
0.59375	0.581818	0
0.823529	0.68	0
0.647059	0.653846	0
0.741935	0.62	0
0.724138	0.674419	0
0.576923	0.541667	0
0.661017	0.776316	0
0.75	0.765957	0
0.641509	0.84127	0
0.704545	0.709677	0
0.595238	0.688525	0
0.703704	0.627907	0
0.59375	0.64	0
0.733333	0.612245	0
0.566038	0.53	0
0.56962	0.632	0
0.72	0.581395	0
0.659091	0.721311	0
0.6	0.666667	0
0.709677	0.607843	0
0.68	0.568182	0
0.62069	0.690476	0
0.555556	0.658537	0
0.615385	0.577778	0
0.686275	0.662338	0
0.685714	0.813953	0
0.653846	0.787879	0
0.647059	0.653846	0
0.891892	0.528571	0
0.576923	0.541667	0
0.619048	0.711864	0
0.675676	0.698113	0
0.666667	0.710526	0
0.692308	0.553191	0
0.585366	0.476744	0
0.666667	0.710526	0
0.595238	0.666667	0
0.689655	0.630435	0
0.74359	0.6	0
0.678571	0.736842	0
0.607143	0.571429	0
0.714286	0.595745	0
0.641509	0.6625	0
0.686275	0.728571	0
0.675	0.816327	0
0.621622	0.660714	0
0.702703	0.804348	0
0.645161	0.607843	0
0.617647	0.607143	0
0.636364	0.468085	0
0.65625	0.727273	0
0.625	0.716418	0
0.628571	0.744681	0
0.689655	0.763158	0
0.8	0.877193	0
0.714286	0.777778	0
0.690476	0.857143	0
0.851852	0.529412	0
0.69697	0.452055	0
0.634921	0.466667	0
0.730769	0.490566	0
0.615385	0.65	0
0.714286	0.666667	0
0.650407	0.54185	0
0.660714	0.608696	0
0.633333	0.697674	0
0.714286	0.518519	0
0.710145	0.556452	0
0.690789	0.513514	0
0.675393	0.5	0
0.658537	0.640625	0
0.741935	0.402597	0
0.482759	0.5	0
0.818182	0.415094	0
0.690909	0.436508	0
0.805556	0.461538	0
0.769231	0.509804	0
0.786885	0.495935	0
0.822222	0.45	0
0.754717	0.445378	0
0.585366	0.431579	0
0.712644	0.448454	0
0.677419	0.442857	0
0.636364	0.492537	0
0.592593	0.473684	0
0.727273	0.434211	0
0.766667	0.491803	0
0.733333	0.46875	0
0.961538	0.52	0
0.928571	0.736842	0
0.896552	0.527273	0
0.933333	0.542169	0
0.954023	0.572368	0
0.968391	0.594872	0
0.926829	0.650794	0
0.884615	0.666667	0
0.972973	0.755102	0
0.867925	0.69281	0
0.861111	0.529412	0
0.888889	0.605769	0
0.853659	0.585714	0
0.857143	0.646154	0
0.832335	0.698745	0
0.915493	0.601695	0
0.846154	0.45614	0
0.76	0.581395	0
0.951613	0.568807	0
0.87013	0.583333	0
0.911765	0.660194	0
0.959184	0.590361	0
0.857143	0.59375	0
0.858586	0.61875	0
0.769231	0.666667	0
0.628571	0.625	0
0.606061	0.578947	0
0.777778	0.5625	0
0.730769	0.619048	0
0.8	0.555556	0
0.842105	0.730769	0
0.782609	0.575	0
0.722222	0.580645	0
0.72	0.510204	0
0.714286	0.7	0
0.766667	0.517241	0
0.65625	0.727273	0
0.678571	0.666667	0
0.774194	0.738095	0
0.576923	0.619048	0
0.724138	0.725	0
0.75	0.615385	0
0.76	0.531915	0
0.625	0.695652	0
0.576923	0.666667	0
0.75	0.648649	0
0.75	0.631579	0
0.736842	0.77551	0
0.875	0.634921	0
0.722222	0.692308	0
0.884615	0.52	0
0.6875	0.603774	0
0.833333	0.631579	0
0.72	0.595238	0
0.807692	0.634146	0
0.702703	0.596774	0
0.913043	0.560976	0
0.714286	0.648148	0
0.811321	0.609195	0
0.72	0.625	0
0.755556	0.642857	0
0.903226	0.596154	0
0.75	0.6	0
0.653846	0.590909	0
0.821429	0.636364	0
0.740741	0.692308	0
0.857143	0.608696	0
0.766667	0.625	0
0.84	0.609756	0
0.814815	0.5	0
0.730769	0.684211	0
0.793103	0.568627	0
0.741935	0.584906	0
0.818182	0.505747	0
0.777778	0.671642	0
0.76	0.625	0
0.75	0.615385	0
0.826087	0.605263	0
0.837838	0.616667	0
0.8	0.608108	0
0.769231	0.472727	0
0.96	0.555556	0
0.916667	0.615385	0
0.774194	0.659574	0
0.75	0.533333	0
0.844444	0.608108	0
0.75	0.631579	0
0.733333	0.447761	0
0.788462	0.577778	0
0.75	0.509091	0
0.826087	0.630137	0
0.931034	0.54717	0
0.735294	0.557377	0
0.8	0.583333	0
0.888889	0.519231	0
0.785714	0.622222	0
0.74359	0.619048	0
0.772727	0.578947	0
0.736842	0.622951	0
0.692308	0.534247	0
0.72973	0.528571	0
0.6	0.56338	0
0.645161	0.645833	0
0.75	0.615385	0
0.758621	0.630435	0
0.709677	0.62	0
0.76	0.595238	0
0.833333	0.55814	0
0.848485	0.622642	0
0.709677	0.632653	0
0.764706	0.666667	0
0.818182	0.589286	0
0.71875	0.603774	0
0.767857	0.608696	0
0.779412	0.544	0
0.758621	0.604167	0
0.74	0.510204	0
0.75	0.634921	0
0.804878	0.465909	0
0.607143	0.651163	0
0.758065	0.584906	0
0.8125	0.551724	0
0.791667	0.545455	0
0.666667	0.54878	0
0.658537	0.482353	0
0.823529	0.693878	0
0.8	0.660377	0
0.741935	0.563636	0
0.827586	0.527273	0
0.714286	0.666667	0
0.80303	0.594595	0
0.8	0.634921	0
0.791667	0.571429	0
0.916667	0.55814	0
0.672414	0.716049	0
0.784615	0.546218	0
0.719101	0.566879	0
0.72	0.641026	0
0.769231	0.577778	0
0.714286	0.546875	0
0.75	0.533333	0
0.59375	0.603774	0
0.76	0.675676	0
0.769231	0.65	0
0.642857	0.682927	0
0.76	0.520833	0
0.794118	0.62963	0
0.821429	0.651163	0
0.793103	0.55414	0
0.75	0.622222	0
0.702703	0.74	0
0.712766	0.598726	0
0.73913	0.589744	0
0.683333	0.6	0
0.673684	0.582822	0
0.818182	0.52071	0
0.786667	0.609756	0
0.729412	0.639098	0
0.851064	0.5875	0
0.673469	0.632258	0
0.821429	0.56	0
0.85	0.571429	0
0.592593	0.54	0
0.756757	0.578125	0
0.75	0.554455	0
0.732558	0.575251	0
0.626911	0.642436	0
0.637795	0.63606	0
0.787234	0.552941	0
0.685185	0.55102	0
0.8	0.595238	0
0.644737	0.562963	0
0.736111	0.672897	0
0.727273	0.559322	0
0.768116	0.621622	0
0.776596	0.639456	0
0.711111	0.6	0
0.888889	0.473684	0
0.68	0.595238	0
0.82	0.598802	0
0.78	0.632911	0
0.855072	0.638889	0
0.669355	0.635897	0
0.753731	0.611872	0
0.794118	0.610778	0
0.78125	0.571429	0
0.75	0.616915	0
0.706667	0.585938	0
0.747604	0.59847	0
0.666667	0.568421	0
0.732847	0.60727	0
0.785908	0.580189	0
0.765766	0.513889	0
0.805085	0.519062	0
0.757576	0.47482	0
0.765258	0.528536	0
0.744681	0.552941	0
0.790927	0.533123	0
0.779343	0.488532	0
0.811024	0.526971	0
0.8	0.552632	0
0.723684	0.562963	0
0.764045	0.554517	0
0.830986	0.612069	0
0.78125	0.621359	0
0.627907	0.488636	0
0.759104	0.507824	0
0.821429	0.466667	0
0.757764	0.585455	0
0.736111	0.521739	0
0.754545	0.545004	0
0.766667	0.550459	0
0.641975	0.642857	0
0.759259	0.509434	0
0.758621	0.508772	0
0.740933	0.553009	0
0.75	0.581818	0
0.724138	0.597938	0
0.745098	0.476636	0
0.842105	0.535211	0
0.8	0.652174	0
0.768166	0.455836	0
0.670588	0.574324	0
0.769231	0.571429	0
0.862069	0.574257	0
0.833333	0.571429	0
0.744565	0.552553	0
0.82716	0.512658	0
0.770833	0.537313	0
0.909091	0.532258	0
0.803922	0.474419	0
0.74026	0.592308	0
0.736111	0.587755	0
0.787565	0.533149	0
0.787402	0.547414	0
0.83871	0.525424	0
0.814815	0.465517	0
0.782609	0.516854	0
0.778075	0.484456	0
0.735849	0.543033	0
0.731092	0.491736	0
0.779167	0.518359	0
0.696429	0.543689	0
0.822222	0.6	0
0.717172	0.521053	0
0.734375	0.561404	0
0.734266	0.485569	0
0.794393	0.529703	0
0.791045	0.563025	0
0.835616	0.608333	0
0.701571	0.589506	0
0.843137	0.653846	0
0.71875	0.64	0
0.816901	0.550388	0
0.8125	0.64	0
0.705882	0.490385	0
0.8	0.546875	0
0.670103	0.548023	0
0.793103	0.557692	0
0.703704	0.519231	0
0.694444	0.529412	0
0.833333	0.576923	0
0.8125	0.615385	0
0.678571	0.595745	0
0.821429	0.459016	0
0.740741	0.495413	0
0.678571	0.528302	0
0.846154	0.553191	0
0.807692	0.604651	0
0.875	0.533333	0
0.630435	0.560976	0
0.634146	0.594203	0
0.777778	0.582734	0
0.676471	0.539683	0
0.710526	0.59375	0
0.766667	0.458015	0
0.78125	0.380952	0
0.728972	0.463203	0
0.728571	0.57377	0
0.857143	0.55	0
0.780488	0.506173	0
0.781818	0.539216	0
0.703704	0.5625	0
0.71875	0.653061	0
0.85	0.506329	0
0.788462	0.52	0
0.709677	0.469697	0
0.777778	0.428571	0
0.785714	0.424242	0
0.662338	0.490446	0
0.88	0.568182	0
0.75	0.615385	0
0.782609	0.589744	0
0.677778	0.566038	0
0.735294	0.610778	0
0.840909	0.54321	0
0.875	0.533333	0
0.648148	0.710526	0
0.717391	0.516854	0
0.866667	0.576923	0
0.75	0.563636	0
0.796296	0.5625	0
0.73913	0.647887	0
0.725806	0.563636	0
0.75	0.491228	0
0.764706	0.472222	0
0.715789	0.549133	0
0.753086	0.527687	0
0.76	0.609756	0
0.79	0.529101	0
0.828571	0.564516	0
0.75	0.52459	0
0.818182	0.6	0
0.725806	0.452555	0
0.740741	0.627907	0
0.782609	0.605263	0
0.736842	0.548077	0
0.808081	0.535135	0
0.819149	0.52514	0
0.693878	0.5	0
0.822222	0.416667	0
0.717949	0.561151	0
0.707865	0.552795	0
0.846154	0.438202	0
0.826923	0.511475	0
0.795455	0.6875	0
0.848485	0.559322	0
0.794872	0.458824	0
0.75	0.571429	0
0.791667	0.6	0
0.762032	0.52381	0
0.824176	0.536873	0
0.8	0.533333	0
0.75	0.60177	0
0.75641	0.573529	0
0.722892	0.538961	0
0.816327	0.636364	0
0.794521	0.506944	0
0.740741	0.55102	0
0.666667	0.515152	0
0.815476	0.55814	0
0.758065	0.558559	0
0.849315	0.62931	0
0.928571	0.482759	0
0.785714	0.708861	0
0.78125	0.592593	0
0.79	0.557103	0
0.802139	0.538905	0
0.8	0.657895	0
0.795918	0.569767	0
0.773333	0.581395	0
0.758621	0.517857	0
0.773973	0.584	0
0.878788	0.485294	0
0.819672	0.512605	0
0.791667	0.648649	0
0.785714	0.540351	0
0.646154	0.52	0
0.836364	0.56701	0
0.724138	0.564935	0
0.715909	0.575163	0
0.742188	0.554113	0
0.811765	0.615942	0
0.842105	0.622951	0
0.613636	0.586667	0
0.785714	0.538462	0
0.792453	0.46087	0
0.823529	0.520408	0
0.641026	0.534247	0
0.789474	0.678571	0
0.802548	0.541379	0
0.84375	0.592593	0
0.805195	0.669565	0
0.79845	0.494253	0
0.659091	0.556962	0
0.771429	0.507246	0
0.810526	0.597484	0
0.708333	0.571429	0
0.822222	0.432692	0
0.552632	0.584615	0
0.726316	0.597484	0
0.862069	0.707317	0
0.731707	0.5125	0
0.739583	0.539326	0
0.75	0.509804	0
0.741935	0.54386	0
0.722222	0.590164	0
0.815668	0.552163	0
0.717742	0.56621	0
0.793103	0.527273	0
0.909091	0.6	0
0.782609	0.567901	0
0.792793	0.5311	0
0.80814	0.553055	0
0.782609	0.589744	0
0.736196	0.565972	0
0.744361	0.565957	0
0.6	0.636364	0
0.785714	0.636364	0
0.769231	0.547368	0
0.923077	0.573529	0
0.754717	0.602273	0
0.767677	0.507692	0
0.772727	0.52381	0
0.688889	0.592105	0
0.807018	0.575758	0
0.65625	0.551724	0
0.757009	0.52451	0
0.823529	0.465753	0
0.736111	0.62069	0
0.846154	0.634146	0
0.818182	0.564103	0
0.745098	0.563536	0
0.74026	0.57037	0
0.869565	0.575	0
0.535714	0.538462	0
0.76	0.568182	0
0.704545	0.556962	0
0.757576	0.6	0
0.725	0.606061	0
0.820896	0.603604	0
0.71134	0.610063	0
0.76699	0.572222	0
0.804878	0.630769	0
0.730159	0.636364	0
0.714286	0.518519	0
0.787879	0.559322	0
0.666667	0.658537	0
0.65625	0.492308	0
0.847458	0.556604	0
0.793103	0.54717	0
0.75	0.631579	0
0.727273	0.473118	0
0.9375	0.64	0
0.692308	0.5	0
0.755102	0.538462	0
0.62766	0.598726	0
0.666667	0.5625	0
0.849315	0.623932	0
0.763889	0.576	0
0.626866	0.603604	0
0.730769	0.490566	0
0.78	0.574713	0
0.645161	0.607843	0
0.689655	0.542056	0
0.846154	0.541667	0
0.736842	0.575758	0
0.788235	0.480226	0
0.785714	0.546341	0
0.733333	0.526316	0
0.745098	0.586207	0
0.866667	0.681818	0
0.785714	0.654206	0
0.833333	0.553846	0
0.846154	0.634146	0
0.777778	0.509434	0
0.787879	0.485294	0
0.8	0.564516	0
0.8	0.526316	0
0.774194	0.704545	0
0.703704	0.675	0
0.909091	0.578947	0
0.818182	0.619718	0
0.8	0.581395	0
0.73913	0.589744	0
0.75	0.622222	0
0.805195	0.578947	0
0.821429	0.595745	0
0.766667	0.6	0
0.714286	0.603448	0
0.833333	0.571429	0
0.828571	0.514706	0
0.75	0.493827	0
0.795455	0.52381	0
0.730769	0.541667	0
0.790323	0.529915	0
0.826087	0.547619	0
0.767857	0.491228	0
0.716418	0.626168	0
0.704545	0.628571	0
0.875	0.609524	0
0.617647	0.666667	0
0.74	0.60241	0
0.714286	0.608696	0
0.88	0.581395	0
0.857143	0.518519	0
0.722222	0.545455	0
0.857143	0.518519	0
0.827586	0.47541	0
0.866667	0.517241	0
0.724138	0.446154	0
0.677419	0.659574	0
0.777778	0.514286	0
0.741379	0.513274	0
0.75	0.54321	0
0.771429	0.522388	0
0.913043	0.560976	0
0.818182	0.492537	0
0.809524	0.591549	0
0.785714	0.583333	0
0.846154	0.619048	0
0.657143	0.614035	0
0.707317	0.61194	0
0.693878	0.597561	0
0.56	0.555556	0
0.804878	0.5125	0
0.793103	0.557692	0
0.884615	0.553191	0
0.815789	0.447059	0
0.806452	0.673913	0
0.814815	0.642857	0
0.78	0.568182	0
0.807692	0.481481	0
0.782609	0.567901	0
0.83871	0.574074	0
0.771429	0.58011	0
0.783784	0.521127	0
0.756098	0.546667	0
0.771429	0.729167	0
0.85	0.588235	0
0.769231	0.553191	0
0.869565	0.589744	0
0.551724	0.491525	0
0.647059	0.723404	0
0.690476	0.5	0
0.756757	0.616667	0
0.763158	0.655172	0
0.8	0.652174	0
0.8	0.666667	0
0.733333	0.714286	0
0.75	0.54902	0
0.860465	0.632353	0
0.818182	0.589286	0
0.9	0.517241	0
0.782609	0.589744	0
0.7	0.597015	0
0.782609	0.605263	0
0.607143	0.7	0
0.857143	0.509091	0
0.861111	0.455696	0
0.806452	0.516667	0
0.88	0.657895	0
0.724138	0.659091	0
0.692308	0.65	0
0.730769	0.509804	0
0.833333	0.631579	0
0.73913	0.589744	0
0.774194	0.574074	0
0.805556	0.610169	0
0.574468	0.626667	0
0.607143	0.518519	0
0.833333	0.6	0
0.758621	0.630435	0
0.829787	0.52809	0
0.703704	0.692308	0
0.74	0.609756	0
0.84375	0.470588	0
0.888889	0.458599	0
0.8	0.546875	0
0.6	0.657895	0
0.71875	0.533333	0
0.676471	0.666667	0
0.826087	0.547619	0
0.892857	0.451613	0
0.758621	0.617021	0
0.6	0.609756	0
0.75	0.5	0
0.564103	0.557143	0
0.666667	0.612245	0
0.866667	0.555556	0
0.711111	0.494505	0
0.73913	0.547619	0
0.806452	0.553571	0
0.724138	0.74359	0
0.75	0.551724	0
0.677419	0.469697	0
0.727273	0.492537	0
0.675	0.519481	0
0.7	0.714286	0
0.833333	0.486486	0
0.895833	0.484848	0
0.818182	0.647059	0
0.820513	0.481481	0
0.869565	0.560976	0
0.69697	0.52381	0
0.833333	0.510638	0
0.605263	0.5	0
0.76	0.490196	0
0.76087	0.647887	0
0.733333	0.638298	0
0.833333	0.461538	0
0.8	0.564516	0
0.767857	0.589474	0
0.866667	0.6	0
0.766667	0.638298	0
0.555556	0.55102	0
0.785714	0.528302	0
0.671233	0.593496	0
0.702703	0.521127	0
0.567568	0.660714	0
0.703704	0.658537	0
0.810811	0.544118	0
0.666667	0.666667	0
0.705882	0.515152	0
0.758621	0.508772	0
0.740741	0.642857	0
0.6	0.652174	0
0.71875	0.603774	0
0.684211	0.678571	0
0.8	0.625	0
0.884615	0.577778	0
0.724138	0.630435	0
0.708333	0.510638	0
0.7	0.512821	0
0.758621	0.630435	0
0.767442	0.518072	0
0.794118	0.607143	0
0.71875	0.680851	0
0.722222	0.5625	0
0.903226	0.508197	0
0.689655	0.557692	0
0.615385	0.577778	0
0.697674	0.641791	0
0.8	0.641026	0
0.805556	0.521739	0
0.818182	0.628571	0
0.62069	0.591837	0
0.84	0.537634	0
0.75	0.6	0
0.709677	0.525424	0
0.746032	0.6	0
0.84375	0.581818	0
0.884615	0.641975	0
0.785714	0.552632	0
0.92	0.531915	0
0.795455	0.611111	0
0.866667	0.652174	0
0.724138	0.5	0
0.740741	0.529412	0
0.73913	0.560976	0
0.769231	0.577778	0
0.730769	0.565217	0
0.6	0.714286	0
0.653061	0.544444	0
0.621622	0.672727	0
0.742857	0.538462	0
0.757576	0.5	0
0.689655	0.527273	0
0.641026	0.629032	0
0.72	0.520833	0
0.789474	0.644068	0
0.869565	0.494624	0
0.818182	0.452055	0
0.724138	0.527273	0
0.647059	0.557377	0
0.815789	0.535211	0
0.857143	0.5	0
0.732143	0.629213	0
0.844444	0.555556	0
0.776471	0.586207	0
0.666667	0.583893	0
0.848485	0.515625	0
0.78125	0.507937	0
0.73913	0.550898	0
0.74359	0.639344	0
0.787879	0.55	0
0.740741	0.529412	0
0.846154	0.464286	0
0.78125	0.603774	0
0.8	0.625	0
0.8	0.625	0
0.866667	0.652174	0
0.843137	0.566667	0
0.714286	0.466667	0
0.727273	0.717391	0
0.703704	0.627907	0
0.695652	0.589744	0
0.857143	0.597561	0
0.88	0.543478	0
0.76	0.543478	0
0.8	0.634921	0
0.756757	0.552239	0
0.805556	0.5	0
0.833333	0.553846	0
0.767857	0.513761	0
0.723926	0.564014	0
0.731707	0.518987	0
0.821429	0.608696	0
0.761194	0.567797	0
0.805556	0.537313	0
0.861111	0.45	0
0.777778	0.542169	0
0.797753	0.635714	0
0.714286	0.49	0
0.851852	0.5625	0
0.789474	0.513514	0
0.844444	0.54878	0
0.733333	0.666667	0
0.666667	0.55102	0
0.8	0.617284	0
0.68254	0.547826	0
0.716667	0.659341	0
0.671053	0.66087	0
0.538462	0.604651	0
0.626866	0.577586	0
0.837838	0.506849	0
0.828571	0.660377	0
0.814815	0.529412	0
0.716981	0.576087	0
0.848485	0.55	0
0.62069	0.557692	0
0.758065	0.553571	0
0.808511	0.465347	0
0.703125	0.587156	0
0.62069	0.537037	0
0.775	0.502092	0
0.745098	0.62963	0
0.74026	0.592308	0
0.78481	0.552448	0
0.822581	0.512397	0
0.766667	0.555556	0
0.782051	0.565217	0
0.615385	0.666667	0
0.791667	0.571429	0
0.692308	0.590909	0
0.928571	0.636364	0
0.764706	0.492754	0
0.782609	0.514925	0
0.666667	0.5625	0
0.847826	0.630137	0
0.727273	0.5	0
0.761905	0.529412	0
0.87234	0.484536	0
0.68	0.574713	0
0.714286	0.569767	0
0.892857	0.56	0
0.783784	0.660714	0
0.864865	0.528571	0
0.862745	0.586207	0
0.884615	0.619048	0
0.769231	0.530612	0
0.861111	0.590164	0
0.788462	0.634146	0
0.762712	0.572816	0
0.821429	0.528302	0
0.756757	0.45679	0
0.806452	0.525424	0
0.754386	0.44186	0
0.792208	0.447674	0
0.870968	0.469697	0
0.69697	0.589286	0
0.77551	0.532609	0
0.903226	0.54386	0
0.666667	0.54	0
0.823529	0.5	0
0.763158	0.542857	0
0.870968	0.563636	0
0.824742	0.494898	0
0.756098	0.546667	0
0.862745	0.573034	0
0.75	0.514851	0
0.814815	0.613636	0
0.777778	0.610169	0
0.754386	0.537736	0
0.7	0.576923	0
0.896552	0.707317	0
0.653846	0.52	0
0.833333	0.571429	0
0.88	0.568182	0
0.791667	0.585366	0
0.744186	0.614286	0
0.84375	0.52459	0
0.764706	0.490385	0
0.72	0.543478	0
0.863636	0.564103	0
0.666667	0.533333	0
0.6875	0.627451	0
0.794118	0.576271	0
0.866667	0.5	0
0.92	0.531915	0
0.709677	0.5	0
0.69697	0.564103	0
0.914286	0.603448	0
0.75	0.666667	0
0.808511	0.427273	0
0.703704	0.442623	0
0.883721	0.632353	0
0.8	0.521739	0
0.763636	0.591398	0
0.777778	0.574468	0
0.954545	0.55	0
0.678571	0.583333	0
0.666667	0.503817	0
0.75	0.615385	0
0.741935	0.607843	0
0.783784	0.536232	0
0.774648	0.591667	0
0.793103	0.527273	0
0.615385	0.490566	0
0.736842	0.535211	0
0.811765	0.548387	0
0.854839	0.492063	0
0.867647	0.527132	0
0.801932	0.564033	0
0.776978	0.562753	0
0.65	0.634921	0
0.711864	0.602041	0
0.793103	0.527273	0
0.735099	0.508418	0
0.769231	0.495238	0
0.797468	0.544828	0
0.861111	0.590164	0
0.703704	0.514286	0
0.730159	0.552632	0
0.79661	0.519824	0
0.754717	0.552083	0
0.75	0.636364	0
0.689655	0.591837	0
0.777778	0.496063	0
0.766667	0.550459	0
0.852632	0.519126	0
0.777778	0.473684	0
0.846154	0.549296	0
0.719298	0.553398	0
0.77451	0.515152	0
0.790698	0.581081	0
0.708333	0.489796	0
0.719512	0.602941	0
0.806452	0.626263	0
0.8	0.53719	0
0.826087	0.575	0
0.85	0.56338	0
0.923077	0.530612	0
0.814815	0.490909	0
0.754098	0.491935	0
0.79096	0.522895	0
0.79878	0.535948	0
0.722222	0.442623	0
0.82	0.534759	0
0.770492	0.512605	0
0.771429	0.522388	0
0.725888	0.506427	0
0.777778	0.610169	0
0.755814	0.68254	0
0.672727	0.56701	0
0.833333	0.464789	0
0.818182	0.458333	0
0.8	0.539216	0
0.75641	0.484472	0
0.790698	0.558442	0
0.767442	0.632353	0
0.809917	0.52381	0
0.75	0.494382	0
0.722222	0.521739	0
0.745098	0.528497	0
0.848485	0.611111	0
0.866667	0.6	0
0.75	0.6	0
0.787671	0.557252	0
0.782609	0.547619	0
0.777778	0.519231	0
0.831169	0.562044	0
0.815534	0.569061	0
0.78481	0.548611	0
0.617647	0.566667	0
0.77907	0.518072	0
0.769231	0.54491	0
0.84	0.641026	0
0.777778	0.511364	0
0.785	0.518135	0
0.765625	0.512	0
0.764444	0.513699	0
0.80303	0.511628	0
0.791667	0.521739	0
0.821429	0.651163	0
0.69697	0.6875	0
0.769231	0.536082	0
0.618421	0.496732	0
0.730769	0.604651	0
0.821429	0.538462	0
0.72043	0.592357	0
0.731707	0.5125	0
0.818182	0.556962	0
0.794872	0.549296	0
0.794118	0.539683	0
0.92	0.625	0
0.8	0.555556	0
0.753846	0.570175	0
0.734694	0.5	0
0.835938	0.514056	0
0.81	0.47619	0
0.777778	0.453237	0
0.827586	0.508772	0
0.864865	0.510345	0
0.742857	0.514706	0
0.806452	0.545775	0
0.785714	0.571429	0
0.833333	0.533333	0
0.802632	0.584615	0
0.73913	0.605263	0
0.837838	0.440476	0
0.842857	0.551181	0
0.759259	0.519231	0
0.822034	0.495798	0
0.758242	0.548193	0
0.625	0.526316	0
0.869565	0.547619	0
0.777778	0.439024	0
0.769231	0.509804	0
0.723404	0.51087	0
0.72093	0.52439	0
0.585366	0.602941	0
0.831169	0.52027	0
0.875	0.64	0
0.836735	0.505155	0
0.85	0.689655	0
0.704082	0.497462	0
0.807018	0.542857	0
0.8	0.6	0
0.75	0.7	0
0.848485	0.568966	0
0.846154	0.666667	0
0.740741	0.55102	0
0.8	0.547945	0
0.730769	0.5	0
0.77551	0.6125	0
0.714286	0.538462	0
0.740741	0.529412	0
0.829787	0.566265	0
0.860465	0.438776	0
0.766667	0.612245	0
0.815789	0.567164	0
0.778571	0.583333	0
0.723077	0.496183	0
0.916667	0.521739	0
0.711538	0.577778	0
0.696629	0.654412	0
0.769231	0.58427	0
0.793103	0.568627	0
0.878049	0.5125	0
0.709677	0.449275	0
0.839286	0.666667	0
0.825	0.540541	0
0.807018	0.612903	0
0.826087	0.46	0
0.833333	0.615385	0
0.758621	0.568627	0
0.769231	0.606667	0
0.75	0.533333	0
0.851064	0.643836	0
0.657895	0.603175	0
0.761905	0.518519	0
0.714286	0.555556	0
0.92	0.510204	0
0.772727	0.54321	0
0.833333	0.55814	0
0.724138	0.542056	0
0.805556	0.529412	0
0.823529	0.548387	0
0.784314	0.593023	0
0.830189	0.609195	0
0.923077	0.541667	0
0.861111	0.553846	0
0.756757	0.569231	0
0.804348	0.621622	0
0.730769	0.553191	0
0.6875	0.711111	0
0.759036	0.515528	0
0.8	0.555556	0
0.666667	0.4875	0
0.807692	0.534247	0
0.784091	0.536585	0
0.740385	0.522613	0
0.736842	0.575758	0
0.827586	0.5	0
0.769784	0.601732	0
0.730769	0.565217	0
0.732026	0.525773	0
0.8	0.454545	0
0.76	0.543478	0
0.84375	0.564706	0
0.805556	0.507042	0
0.705882	0.548387	0
0.74359	0.573529	0
0.8125	0.653061	0
0.714286	0.466667	0
0.783784	0.569231	0
0.909091	0.578947	0
0.714286	0.538462	0
0.818182	0.447154	0
0.830508	0.556604	0
0.666667	0.735849	0
0.759259	0.568421	0
0.836735	0.620253	0
0.773585	0.540816	0
0.851852	0.54	0
0.793103	0.690476	0
0.923077	0.590909	0
0.785714	0.651163	0
0.745614	0.612903	0
0.627907	0.605634	0
0.75	0.571429	0
0.813953	0.577181	0
0.725	0.547945	0
0.666667	0.622642	0
0.880952	0.591549	0
0.8	0.567376	0
0.75	0.631579	0
0.825	0.509554	0
0.843373	0.525316	0
0.758621	0.5	0
0.75	0.493506	0
0.78022	0.541667	0
0.777778	0.515924	0
0.636364	0.478261	0
0.75	0.55914	0
0.867925	0.495327	0
0.8125	0.571429	0
0.768293	0.577465	0
0.733333	0.540541	0
0.829268	0.493976	0
0.774194	0.563636	0
0.75	0.469208	0
0.752525	0.460465	0
0.785714	0.486111	0
0.86413	0.479167	0
0.735294	0.507463	0
0.738095	0.552632	0
0.805556	0.529412	0
0.765957	0.5875	0
0.741935	0.496	0
0.708333	0.496552	0
0.733333	0.5	0
0.8	0.47619	0
0.885246	0.480315	0
0.823529	0.459459	0
0.741935	0.516667	0
0.851852	0.509434	0
0.72973	0.660714	0
0.688889	0.511364	0
0.807229	0.597122	0
0.772727	0.458333	0
0.684211	0.475	0
0.761905	0.477273	0
0.803571	0.533333	0
0.826923	0.626506	0
0.586207	0.591837	0
0.760417	0.502618	0
0.870968	0.534483	0
0.729167	0.470588	0
0.735849	0.490741	0
0.861111	0.5625	0
0.870968	0.590476	0
0.771429	0.486111	0
0.785714	0.461538	0
0.627451	0.463636	0
0.781818	0.514019	0
0.866667	0.47619	0
0.776316	0.439306	0
0.795455	0.419048	0
0.794872	0.433333	0
0.8	0.535714	0
0.727273	0.589286	0
0.846154	0.47561	0
0.787234	0.5	0
0.730435	0.532407	0
0.794118	0.441558	0
0.740741	0.465517	0
0.8125	0.507937	0
0.818182	0.495495	0
0.625	0.571429	0
0.789474	0.527778	0
0.785714	0.531646	0
0.824561	0.548077	0
0.884615	0.45614	0
0.744186	0.505882	0
0.773585	0.456897	0
0.833333	0.568421	0
0.666667	0.622642	0
0.847826	0.534884	0
0.803738	0.60452	0
0.769231	0.577778	0
0.795918	0.515789	0
0.76	0.531915	0
0.814815	0.642857	0
0.852941	0.596491	0
0.742424	0.666667	0
0.75	0.608696	0
0.764706	0.586207	0
0.794118	0.62963	0
0.666667	0.55102	0
0.814815	0.613636	0
0.818182	0.634615	0
0.891892	0.587302	0
0.8125	0.581818	0
0.829787	0.626667	0
0.742857	0.538462	0
0.8125	0.542373	0
0.826087	0.541176	0
0.84	0.675676	0
0.684211	0.603175	0
0.777778	0.45	0
0.884615	0.530612	0
0.741935	0.54386	0
0.807692	0.619048	0
0.735294	0.548387	0
0.741935	0.563636	0
0.763889	0.529412	0
0.71875	0.432432	0
0.733333	0.47619	0
0.756757	0.468354	0
0.827586	0.467742	0
0.797753	0.589404	0
0.96	0.595238	0
0.802817	0.533835	0
0.846154	0.611765	0
0.792453	0.490741	0
0.774194	0.413333	0
0.802632	0.520548	0
0.794118	0.478873	0
0.763158	0.395833	0
0.735294	0.5	0
0.75	0.509804	0
0.733333	0.638298	0
0.807692	0.604651	0
0.777778	0.574468	0
0.813953	0.605634	0
0.774194	0.534483	0
0.804878	0.554054	0
0.807692	0.530612	0
0.833333	0.588235	0
0.794118	0.666667	0
0.803571	0.608696	0
0.857143	0.482759	0
0.84375	0.680851	0
0.833333	0.654545	0
0.866667	0.517241	0
0.6875	0.463768	0
0.821429	0.7	0
0.821429	0.595745	0
0.818182	0.44	0
0.866667	0.592105	0
0.75	0.536585	0
0.733333	0.508475	0
0.828571	0.59322	0
0.769231	0.541667	0
0.607143	0.583333	0
0.84	0.531915	0
0.777778	0.574468	0
0.703704	0.710526	0
0.866667	0.447761	0
0.83871	0.584906	0
0.846154	0.609375	0
0.75	0.608696	0
0.571429	0.622222	0
0.836364	0.625	0
0.734694	0.569767	0
0.702703	0.637931	0
0.842105	0.575758	0
0.697674	0.651515	0
0.772727	0.578947	0
0.75	0.586667	0
0.846154	0.530612	0
0.75	0.595745	0
0.692308	0.604651	0
0.734694	0.563218	0
0.736842	0.603175	0
0.806452	0.632653	0
0.7	0.508475	0
0.65	0.493827	0
0.833333	0.566038	0
0.76	0.609756	0
0.73913	0.547619	0
0.846154	0.509804	0
0.730769	0.590909	0
0.792453	0.540816	0
0.64	0.625	0
0.631579	0.638655	0
0.730769	0.565217	0
0.657143	0.514706	0
0.842105	0.575758	0
0.925926	0.613636	0
0.826087	0.589744	0
0.740741	0.490909	0
0.898305	0.522124	0
0.75	0.487805	0
0.737705	0.60396	0
0.72093	0.505882	0
0.828571	0.530303	0
0.724138	0.537037	0
0.829787	0.734375	0
0.833333	0.493151	0
0.826087	0.575	0
0.692308	0.604651	0
0.84	0.520833	0
0.733333	0.545455	0
0.837209	0.505882	0
0.777778	0.490909	0
0.625	0.631579	0
0.735294	0.478873	0
0.774194	0.601942	0
0.8	0.625	0
0.840909	0.536585	0
0.76	0.641026	0
0.765957	0.580247	0
0.806452	0.563636	0
0.83871	0.5	0
0.76	0.555556	0
0.69697	0.515625	0
0.76	0.568182	0
0.736842	0.447059	0
0.787879	0.568966	0
0.843137	0.542553	0
0.75	0.542373	0
0.866667	0.625	0
0.807692	0.553191	0
0.78	0.609756	0
0.8125	0.592593	0
0.763158	0.487179	0
0.742424	0.605505	0
0.84	0.581395	0
0.846154	0.509804	0
0.827586	0.591837	0
0.6	0.595238	0
0.65625	0.711111	0
0.755102	0.604938	0
0.884615	0.45614	0
0.740741	0.642857	0
0.914286	0.411765	0
0.877551	0.576471	0
0.883117	0.669565	0
0.947368	0.716981	0
0.703704	0.642857	0
0.9375	0.64	0
0.891892	0.560606	0
1	0.589744	0
1	0.643836	0
1	0.625	0
0.925	0.528634	0
0.96	0.675676	0
0.583333	0.461538	0
0.575758	0.423077	0
0.622951	0.586538	0
0.641026	0.549296	0
0.809524	0.446809	0
0.526316	0.527778	0
0.780488	0.577465	0
0.676471	0.557377	0
0.8	0.530303	0
0.571429	0.653333	0
0.648148	0.683544	0
0.57377	0.61	0
0.73913	0.589744	0
0.76	0.581395	0
0.718487	0.481781	0
0.770833	0.592593	0
0.76129	0.598456	0
0.771429	0.492958	0
0.74359	0.639344	0
0.64	0.520833	0
0.740741	0.54	0
0.705882	0.576271	0
0.769231	0.65	0
0.774194	0.5	0
0.776471	0.52795	0
0.709677	0.607843	0
0.714286	0.518519	0
0.74359	0.549296	0
0.73913	0.547619	0
0.870968	0.484375	0
0.630435	0.686567	0
0.75	0.541353	0
0.685714	0.492958	0
0.705882	0.653846	0
0.671533	0.550201	0
0.635294	0.53125	0
0.695238	0.544041	0
0.564103	0.590909	0
0.622378	0.514388	0
0.632653	0.604938	0
0.659574	0.569007	0
0.744681	0.474747	0
0.692308	0.506494	0
0.621622	0.560606	0
0.638889	0.606742	0
0.718519	0.490909	0
0.75	0.521739	0
0.708333	0.607595	0
0.7	0.60241	0
0.75	0.540541	0
0.666667	0.452381	0
0.668342	0.462791	0
0.672	0.461255	0
0.586207	0.568627	0
0.820513	0.541667	0
0.571429	0.515789	0
0.5625	0.438356	0
0.769231	0.490566	0
0.514286	0.507246	0
0.666667	0.511628	0
0.515152	0.445946	0
0.608696	0.589744	0
0.756757	0.513889	0
0.866667	0.576923	0
0.823529	0.666667	0
0.928571	0.571429	0
0.8	0.568182	0
0.8	0.62963	0
0.72	0.555556	0
0.8125	0.533333	0
0.892857	0.538462	0
0.809917	0.545045	0
0.791045	0.496296	0
0.594595	0.528571	0
0.583333	0.590164	0
0.813953	0.477778	0
0.865385	0.452174	0
0.720297	0.493284	0
0.787611	0.545894	0
0.785266	0.56162	0
0.903846	0.472727	0
0.861111	0.62069	0
0.762887	0.587879	0
0.734694	0.538462	0
0.680739	0.619281	0
0.616541	0.509579	0
0.588235	0.539683	0
0.545455	0.53012	0
0.5	0.454545	0
0.483871	0.484375	0
0.6	0.6	0
0.567568	0.49115	0
0.616822	0.545918	0
0.512821	0.46988	0
0.612903	0.659574	0
0.541667	0.6	0
0.621951	0.616541	0
0.5	0.541667	0
0.622222	0.441176	0
0.625	0.547945	0
0.642857	0.651163	0
0.645161	0.62	0
0.6	0.539773	0
0.607143	0.5	0
0.583333	0.467532	0
0.5	0.528302	0
0.606742	0.483696	0
0.605263	0.644068	0
0.628571	0.603448	0
0.595092	0.610487	0
0.575	0.615385	0
0.666667	0.519231	0
0.514286	0.538462	0
0.597015	0.582609	0
0.55102	0.576471	0
0.638889	0.553846	0
0.653846	0.5	0
0.6	0.550847	0
0.597826	0.597403	0
0.896552	0.617021	0
0.888889	0.54	0
0.904762	0.608696	0
0.851852	0.586957	0
0.777778	0.6	0
0.774194	0.632653	0
0.888889	0.627907	0
0.864865	0.578125	0
0.84	0.568182	0
0.888889	0.701299	0
0.85	0.615385	0
0.916667	0.648649	0
0.78125	0.615385	0
0.857143	0.56	0
0.780142	0.638009	0
0.744681	0.52809	0
0.772727	0.55	0
0.962963	0.5625	0
0.875	0.564706	0
0.833333	0.642857	0
0.757576	0.6	0
0.884615	0.590909	0
0.807692	0.577778	0
0.842105	0.584615	0
0.911765	0.523077	0
0.892857	0.56	0
0.958333	0.615385	0
0.958333	0.510638	0
0.96875	0.615385	0
0.958333	0.55814	0
0.933333	0.508475	0
0.878788	0.611111	0
0.780488	0.546667	0
0.964286	0.509091	0
0.96	0.520833	0
0.789474	0.426966	0
0.904762	0.617647	0
0.888889	0.55102	0
0.806452	0.632653	0
0.896552	0.494318	0
0.730769	0.541667	0
0.828571	0.636364	0
0.886364	0.628571	0
0.790323	0.529915	0
0.819742	0.522422	0
0.777778	0.5	0
0.895349	0.485876	0
0.857143	0.552632	0
0.823529	0.573034	0
0.966667	0.5	0
0.848485	0.540984	0
0.892857	0.571429	0
0.846154	0.609375	0
0.979592	0.604938	0
0.844828	0.604167	0
0.876289	0.541899	0
0.866667	0.572034	0
0.884615	0.577778	0
0.85	0.597015	0
0.860465	0.52439	0
0.911765	0.653846	0
0.72973	0.528571	0
0.846154	0.553191	0
0.909091	0.492537	0
0.827586	0.467742	0
0.902778	0.62069	0
0.9	0.609756	0
0.847619	0.596591	0
0.961538	0.448276	0
0.836957	0.621622	0
0.818182	0.515625	0
0.882353	0.653846	0
0.8	0.634921	0
0.863636	0.578947	0
0.835616	0.55303	0
0.840909	0.575163	0
0.853261	0.580442	0
0.825	0.57971	0
0.8875	0.569395	0
0.863636	0.578947	0
0.862069	0.591837	0
0.931034	0.527273	0
0.791667	0.6	0
0.928571	0.538462	0
0.869565	0.621622	0
0.785714	0.478632	0
0.866667	0.576923	0
0.878788	0.611111	0
0.85	0.481928	0
0.886364	0.594595	0
0.851852	0.529412	0
0.911765	0.666667	0
0.842105	0.513514	0
0.880952	0.636364	0
0.8	0.555556	0
0.88764	0.626761	0
0.865979	0.497436	0
0.795812	0.55848	0
0.890411	0.526442	0
0.818605	0.508274	0
0.829932	0.525939	0
0.9125	0.559441	0
0.848624	0.553299	0
0.92	0.625	0
0.806452	0.756098	0
0.828571	0.636364	0
0.880952	0.518519	0
0.859155	0.572581	0
0.883721	0.589041	0
0.878049	0.602941	0
0.96	0.609756	0
0.902439	0.640625	0
0.925	0.533333	0
0.964286	0.509091	0
0.859649	0.6	0
0.913043	0.534884	0
0.881188	0.564246	0
0.853659	0.577465	0
0.85	0.6	0
0.835165	0.65942	0
0.884615	0.530612	0
0.880597	0.582609	0
0.933333	0.588235	0
0.820513	0.696429	0
0.76	0.520833	0
0.825	0.610687	0
0.789474	0.690909	0
0.818182	0.540984	0
0.826087	0.638889	0
0.787879	0.611111	0
0.769231	0.619048	0
0.923077	0.722222	0
0.764706	0.596491	0
0.875	0.676056	0
0.816901	0.63964	0
0.676471	0.515152	0
0.848485	0.545455	0
0.904762	0.636364	0
0.954545	0.709677	0
0.847826	0.605263	0
0.878049	0.573427	0
0.820225	0.566879	0
0.825397	0.552632	0
0.944444	0.571429	0
0.705882	0.666667	0
0.875	0.592593	0
0.870056	0.688716	0
0.827586	0.517857	0
0.805556	0.5625	0
0.8	0.6	0
0.892617	0.568702	0
0.857143	0.636364	0
0.962963	0.627907	0
0.829268	0.732143	0
0.839506	0.586957	0
0.883721	0.602804	0
0.809524	0.677419	0
0.804878	0.59854	0
0.84	0.568182	0
0.823529	0.666667	0
0.794643	0.618785	0
0.84	0.555556	0
0.828571	0.648148	0
0.782609	0.589744	0
0.965517	0.58	0
0.916667	0.615385	0
0.888889	0.613636	0
0.827586	0.707317	0
0.916667	0.6	0
0.903226	0.673913	0
0.83871	0.632653	0
0.791667	0.533333	0
0.854545	0.572917	0
0.757576	0.515625	0
0.814815	0.613636	0
0.910714	0.595745	0
0.882353	0.596491	0
0.923077	0.590909	0
0.8	0.666667	0
0.833333	0.631579	0
0.75	0.608696	0
0.818182	0.589286	0
0.825	0.634921	0
0.769231	0.619048	0
0.8	0.555556	0
0.733333	0.681818	0
0.84	0.657895	0
0.770833	0.516129	0
0.911765	0.586207	0
0.580645	0.476923	0
0.85	0.47619	0
0.659091	0.571429	0
0.695652	0.730159	0
0.62963	0.482143	0
0.854369	0.530928	0
0.96	0.625	0
0.92	0.47619	0
0.774194	0.462687	0
0.913043	0.511111	0
0.916667	0.6	0
0.896552	0.527273	0
0.892857	0.414815	0
0.862069	0.426471	0
0.823529	0.566667	0
0.88	0.490196	0
0.969697	0.559322	0
0.852941	0.478873	0
0.947368	0.438462	0
0.863636	0.415094	0
0.965517	0.465241	0
0.903226	0.418919	0
0.935484	0.54386	0
0.887755	0.494949	0
0.904762	0.488372	0
0.945946	0.521127	0
0.942857	0.603448	0
0.901786	0.497778	0
0.896552	0.491525	0
0.962963	0.586957	0
0.964286	0.459016	0
0.923077	0.468468	0
0.923077	0.509804	0
0.790698	0.52439	0
0.84	0.609756	0
0.793103	0.537037	0
0.923077	0.553191	0
0.92	0.595238	0
0.961538	0.65	0
0.902439	0.506173	0
0.965517	0.491525	0
0.965517	0.467742	0
0.893939	0.423077	0
0.876712	0.521429	0
1	0.409639	0
0.890625	0.5	0
0.90566	0.438017	0
0.966667	0.441176	0
0.958333	0.55814	0
0.9	0.5	0
0.840909	0.431373	0
0.896552	0.453125	0
0.924528	0.452991	0
0.90625	0.415584	0
0.878788	0.589286	0
0.939394	0.589286	0
0.866667	0.508475	0
0.882353	0.404762	0
0.514286	0.530303	0
0.558824	0.641509	0
0.777778	0.613636	0
1	0.411765	0
0.823529	0.548387	0
0.714286	0.512195	0
0.722222	0.4	0
0.866667	0.441176	0
0.870968	0.525424	0
0.779661	0.42446	0
0.848485	0.423077	0
0.6	0.508475	0
0.763636	0.588235	0
0.73913	0.575	0
0.742857	0.555556	0
0.738636	0.571429	0
[truncated: 14,384 more rows]
