# Supplementary material for: Dynamic coupling of fast channel gating with slow ATP-turnover underpins protein transport through the Sec translocon
Source: EMBO J. 2023 Dec 15;43(1):1–13. doi: 10.1038/s44318-023-00004-1 (PMC10883268; doi:10.1038/s44318-023-00004-1)
Supplement: Supplementary file 3 — Source Data Fig. 3 [file 44318_2023_4_MOESM3_ESM.zip › Fig3A_BIC.xls]

## Sheet: Sheet1
Number of classes	BIC'
1	0.178288
2	0.0318633
3	0.0098672
4	0.00371983
5	0
