# Supplementary material for: Dynamic coupling of fast channel gating with slow ATP-turnover underpins protein transport through the Sec translocon
Source: EMBO J. 2023 Dec 15;43(1):1–13. doi: 10.1038/s44318-023-00004-1 (PMC10883268; doi:10.1038/s44318-023-00004-1)
Supplement: Supplementary file 4 — Source Data Fig. 4 [file 44318_2023_4_MOESM4_ESM.zip › Fig4C_mpH2MM_Dwell_Times.xls]

## Sheet: Sheet1
	Percent open
Condition	Replicate 1	Replicate 2	Replicate 3	Replicate 4	Replicate 5
SecYEG (apo)	24	20	15	16	17
SecYEG+SS (SS)	49	86	71	91	88
SecYEG:A (SecA)	6	6	18	4	15
SecYEG:A:ATPγS (ATPγS)	56	23	31	20	12
SecYEG:A:ADP·AlFx (ADP·AlFx)	40	65	70	67	68
SecYEG:A:ADP (ADP)	1	3	9	5	9
SecYEG:A:ATP (ATP)	44	51	30	66	65
SecYEG:A:ATP+proSpy (ATP+proSpy)	47	46	44	64	37
