# Supplementary material for: Dynamic coupling of fast channel gating with slow ATP-turnover underpins protein transport through the Sec translocon
Source: EMBO J. 2023 Dec 15;43(1):1–13. doi: 10.1038/s44318-023-00004-1 (PMC10883268; doi:10.1038/s44318-023-00004-1)
Supplement: Supplementary file 4 — Source Data Fig. 4 [file 44318_2023_4_MOESM4_ESM.zip › Fig4A_mpH2MM_Dwell_Times.xls]

## Sheet: Sheet1
		Dwell Time (ms)
Condition	FRET State	Replicate 1	Replicate 2	Replicate 3	Replicate 4	Replicate 5
SecYEG (apo)	Open	6.7	6.6	5.7	6.1	5.6
	Closed	20.8	25.6	32.3	32.3	26.3
SecYEG+SS (SS)	Open	2.1	6.5	3.9	10.2	4.4
	Closed	2.2	1.1	1.6	1	0.6
SecYEG:A (SecA)	Open	2.5	1.9	4.2	1.3	2.6
	Closed	40	32.1	19.5	34.5	15.3
