# Supplementary material for: Dynamic coupling of fast channel gating with slow ATP-turnover underpins protein transport through the Sec translocon
Source: EMBO J. 2023 Dec 15;43(1):1–13. doi: 10.1038/s44318-023-00004-1 (PMC10883268; doi:10.1038/s44318-023-00004-1)
Supplement: Supplementary file 4 — Source Data Fig. 4 [file 44318_2023_4_MOESM4_ESM.zip › Fig4B_mpH2MM_Dwell_Times.xls]

## Sheet: Sheet1
		Dwell Time (ms)
Condition	FRET State	Replicate 1	Replicate 2	Replicate 3	Replicate 4	Replicate 5
SecYEG:A:ATPγS (ATPγS)	Open	0.9	0.3	0.4	0.3	0.2
	Closed	0.7	1	0.9	1.2	1.5
SecYEG:A:ADP·AlFx (ADP·AlFx)	Open	1	3.7	4.5	4.3	4
	Closed	1.6	2	1.9	2.1	1.9
SecYEG:A:ADP (ADP)	Open	0.2	0.6	1	0.4	0.5
	Closed	29	20	10	8.3	5
SecYEG:A:ATP (ATP)	Open	2	2.3	1.3	3.9	4.5
	Closed	2.5	2.2	3	2	2.4
SecYEG:A:ATP+proSpy (ATP+proSpy)	Open	1.2	1.1	1.2	2.5	1.1
	Closed	1.2	1.1	1.2	2.5	1.1
