# Supplementary material for: Dynamic coupling of fast channel gating with slow ATP-turnover underpins protein transport through the Sec translocon
Source: EMBO J. 2023 Dec 15;43(1):1–13. doi: 10.1038/s44318-023-00004-1 (PMC10883268; doi:10.1038/s44318-023-00004-1)
Supplement: Supplementary file 5 — Source Data Fig. 5 [file 44318_2023_4_MOESM5_ESM.zip]

Archive with 5 entries (5 files):
- Fig5E_mpH2MM_Dwell_Times.xls
- Fig5A_NanoLuc_split-luciferase_assay.xls
- Fig5B_ATPase_Assay.xls
- Fig5C_Translocation_Efficiency.xls
- Fig5D_mpH2MM_Dwell_Times.xls
