# Supplementary material for: Dynamic coupling of fast channel gating with slow ATP-turnover underpins protein transport through the Sec translocon
Source: EMBO J. 2023 Dec 15;43(1):1–13. doi: 10.1038/s44318-023-00004-1 (PMC10883268; doi:10.1038/s44318-023-00004-1)
Supplement: Supplementary file 5 — Source Data Fig. 5 [file 44318_2023_4_MOESM5_ESM.zip › Fig5E_mpH2MM_Dwell_Times.xls]

## Sheet: Sheet1
		Dwell Time (ms)
Condition	FRET State	Replicate 1	Replicate 2	Replicate 3	Replicate 4	Replicate 5
SecYEG:A:ATP+proSpy (ATP+proSpy)	Open	1.2	1.1	1.2	2.5	1.1
	Closed	1.2	1.1	1.2	2.5	1.1
SecYEG-PrlA4:A:ATP+proSpy (ATP+proSpy)	Open	3.9	6.1	5.9	2.4	4.3
	Closed	7.9	5.1	14.2	6.6	7.7
