# Supplementary material for: Dynamic coupling of fast channel gating with slow ATP-turnover underpins protein transport through the Sec translocon
Source: EMBO J. 2023 Dec 15;43(1):1–13. doi: 10.1038/s44318-023-00004-1 (PMC10883268; doi:10.1038/s44318-023-00004-1)
Supplement: Supplementary file 5 — Source Data Fig. 5 [file 44318_2023_4_MOESM5_ESM.zip › Fig5A_NanoLuc_split-luciferase_assay.xls]

## Sheet: ATP per AA Stats
SecYEG	ATPase (min-1)	ATPase SEM	transport slope	transport slope error	rate max	rate min	rate (aa.min-1)	rate SEM	ATP per aa max	ATP per aa min	ATP.aa-1	ATP.aa-1 SEM
wt	390.897	14.6683	0.8074	0.01141	183.42	178.307	180.863	2.55615	2.27453	2.05119	2.16286	0.11167
PrlA4	422.888	14.9207	0.2214	0.0148	706.669	618.128	662.399	44.2706	0.70828	0.57731	0.6428	0.06549

## Sheet: Transport_Nanoluc
		SecYEG wild-type			SecYEG PrlA4
Pep86 position	Amino Acid Position	Replicate 1	Replicate 2	Replicate 3	Replicate 1	Replicate 2	Replicate 3
1	146	0.686612	0.689973	0.70447	0.173911	0.188198	0.254282
2	292	1.5206	1.51164	1.56447	0.416266	0.445852	0.52816
3	438	2.19604	2.19407	2.28982	0.612675	0.616157	0.673821
4	584	3.27203	3.1498	3.49579	0.894152	0.9239	1.13534
