# Supplementary material for: Dynamic coupling of fast channel gating with slow ATP-turnover underpins protein transport through the Sec translocon
Source: EMBO J. 2023 Dec 15;43(1):1–13. doi: 10.1038/s44318-023-00004-1 (PMC10883268; doi:10.1038/s44318-023-00004-1)
Supplement: Supplementary file 5 — Source Data Fig. 5 [file 44318_2023_4_MOESM5_ESM.zip › Fig5B_ATPase_Assay.xls]

## Sheet: Sheet1
	SecYEG wild-type	SecYEG PrlA4
Replicate 1	6.12009	6.46067
Replicate 2	6.45594	7.61019
Replicate 3	7.21875	7.26176
Replicate 4	6.26504	6.85988
