# Supplementary material for: Dynamic coupling of fast channel gating with slow ATP-turnover underpins protein transport through the Sec translocon
Source: EMBO J. 2023 Dec 15;43(1):1–13. doi: 10.1038/s44318-023-00004-1 (PMC10883268; doi:10.1038/s44318-023-00004-1)
Supplement: Supplementary file 5 — Source Data Fig. 5 [file 44318_2023_4_MOESM5_ESM.zip › Fig5C_Translocation_Efficiency.xls]

## Sheet: Sheet1
	SecYEG wild-type	SecYEG PrlA4
Replicate 1	0.466063	1.50187
Replicate 2	0.441818	1.27501
Replicate 3	0.39513	1.33619
Replicate 4	0.45528	1.41447
